# Supplementary material for: Lipidomic and Ultrastructural Characterization of the Cell Envelope of Staphylococcus aureus Grown in the Presence of Human Serum
Source: mSphere. 2020 Jun 17;5(3):e00339-20. doi: 10.1128/mSphere.00339-20 (PMC7300354; doi:10.1128/mSphere.00339-20)
Supplement: DATA SET S1 [file mSphere.00339-20-sd001.xlsx]

## Sheet: Fig3_TSB+Serum vs TSB
		RT		Mass Accuracy	CCS	Relative Abundance		TSB vs TSB+Serum		Fatty Acid Composition (highest intensity to lowest)
Identification	Adduct	(min)	m/z	(ppm)	(Å2)	TSB Only (x104)	TSB+Serum (x104)	log2 FC	log10 P	TSB Only	TSB+Serum
DGDG 29:0	[M+NH4]+	1.0844	868.595	4.57786	295.342	2.03 ± 0.16	1.98 ± 0.27	-0.0359793	-0.0907966
DGDG 30:0	[M+NH4]+	1.0844	882.615	0.622126	298.436	7.68 ± 0.47	8.96 ± 1.01	0.222392	-0.746407
DGDG 31:0	[M+NH4]+	1.0844	896.633	2.36584	301.514	13.89 ± 1.6	21.48 ± 1.44	0.628947	-2.1212
DGDG 32:1	[M+NH4]+	1.05058	908.628	2.49435	301.454	0.47 ± 0.17	3.33 ± 0.05	2.82479	-4.62981		18:1, 14:0, 16:0, 18:0, 15:0, 17:0, 16:1
DGDG 32:0	[M+NH4]+	1.05058	910.647	1.51067	305.617	16.8 ± 1.33	18.31 ± 1.79	0.124171	-0.406454	15:0, 17:0, 18:0, 14:0, 16:0	18:0, 16:0, 14:0, 17:0, 15:0
DGDG 33:2	[M+NH4]+	1.05058	920.628	2.98446	300.347	0.28 ± 0.18	2.81 ± 0.04	3.32707	-4.42092		18:2, 15:0
DGDG 33:1	[M+NH4]+	1.05058	922.645	1.34684	304.517	1.00 ± 0.72	8.74 ± 0.09	3.12763	-3.95779		18:1, 15:0
DGDG 33:0	[M+NH4]+	1.05058	924.664	2.92751	310.722	25.73 ± 2.36	31.03 ± 2.47	0.270212	-1.03121	18:0, 15:0	18:0, 15:0
DGDG 34:2	[M+NH4]+	1.01677	934.641	5.05464	304.459	0.15 ± 0.09	1.39 ± 0.02	3.21205	-4.28877		18:2, 16:0, 20:2, 14:0
DGDG 34:1	[M+NH4]+	1.01677	936.659	2.90844	309.632	0.89 ± 0.38	4.33 ± 0.14	2.28249	-3.54802		18:1, 16:0, 20:1, 14:0
DGDG 34:0	[M+NH4]+	1.01677	938.677	0.566321	314.761	7.75 ± 0.84	9.96 ± 1.07	0.361949	-1.07689	19:0, 20:0, 15:0, 14:0, 18:0, 16:0, 17:0	20:0, 18:0, 16:0, 14:0, 19:0,15:0
DGDG 35:2	[M+NH4]+	1.01677	948.654	7.65189	308.543	0.20 ± 0.11	1.64 ± 0.02	3.03562	-4.23038		20:2, 15:0
DGDG 35:1	[M+NH4]+	1.01677	950.675	2.1642	314.704	0.69 ± 0.50	4.85 ± 0.05	2.81332	-3.5217		20:1, 15:0
DGDG 35:0	[M+NH4]+	1.01677	952.695	1.73743	317.756	14.70 ± 1.50	16.98 ± 1.67	0.20802	-0.650846	15:0, 20:0	20:0, 15:0
DGDG 36:2	[M+NH4]+	0.982967	962.67	8.10166	312.598	0.03 ± 0.05	0.66 ± 0.01	4.45943	-4.13976		18:0, 20:2, 18:2, 14:0
DGDG 36:1	[M+NH4]+	1.01677	964.689	4.71256	317.7	0.18 ± 0.15	1.58 ± 0.02	3.13386	-3.67276		20:1, 16:0, 18:0, 18:1
DGDG 36:0	[M+NH4]+	0.982967	966.703	5.61867	320.737	1.01 ± 0.19	1.94 ± 0.12	0.941701	-2.34587	20:0, 16:0, 15:0, 18:0, 21:0, 17:0, 19:0	20:0, 16:0, 18:0
DGDG 38:1	[M+NH4]+	0.982967	992.717	7.67733	322.641	0.08 ± 0.04	0.43 ± 0.01	2.42626	-3.53806
		RT		Mass Accuracy	CCS	Relative Abundance		TSB vs TSB+Serum		Fatty Acid Composition (highest intensity to lowest)
Identification	Adduct	(min)	m/z	(ppm)	(Å2)	TSB Only (x104)	TSB+Serum (x104)	log2 FC	log10 P	TSB Only	TSB+Serum
PG 28:0	[M-H]-	2.10182	665.439	1.29088	251.21	0.66 ± 0.09	0.14 ± 0.01	-2.22811	-2.9692
PG 29:0	[M-H]-	2.068	679.455	0.203157	254.91	2.68 ± 0.16	0.79 ± 0.05	-1.76266	-4.03629
PG 30:0	[M-H]-	2.01442	693.472	1.52041	257.328	8.79 ± 0.28	3.28 ± 0.29	-1.42228	-4.38266
PG 31:1	[M-H]-	1.94678	705.47	1.7256	258.498	0.26 ± 0.02	0.65 ± 0.05	1.31038	-3.36831
PG 31:0	[M-H]-	1.9806	707.489	2.55547	260.984	21.24 ± 0.75	11.1 ± 0.84	-0.935915	-3.65274
PG 32:2	[M-H]-	1.94678	717.471	0.259673	260.915	0.08 ± 0.01	0.74 ± 0.04	3.21858	-4.8154		14:0, 18:2
PG 32:1	[M-H]-	1.91297	719.486	1.1638	262.147	0.23 ± 0.02	2.81 ± 0.21	3.63307	-4.20873		14:0, 18:1
PG 32:0	[M-H]-	1.94678	721.504	2.68544	265.852	25.46 ± 0.56	6.57 ± 0.57	-1.95422	-5.31561	15:0, 14:0, 17:0, 18:0, 16:0	14:0, 15:0, 16:0, 18:0, 17:0
PG 33:2	[M-H]-	1.91297	731.487	0.0699271	263.308	0.23 ± 0.03	1.73 ± 0.02	2.937	-6.35543		15:0, 18:2
PG 33:1	[M-H]-	1.91297	733.502	0.914233	265.77	1.56 ± 0.07	8.77 ± 0.72	2.4871	-3.84331		15:0, 18:1
PG 33:0	[M-H]-	1.91297	735.521	4.12964	268.221	45.06 ± 1.52	18.25 ± 1.17	-1.30405	-4.41468	15:0, 18:0	15:0, 18:0
PG 34:2	[M-H]-	1.85938	745.501	2.63009	268.155	0.07 ± 0.01	1.07 ± 0.04	3.88232	-5.5372		16:0, 18:2, 14:0, 20:2
PG 34:1	[M-H]-	1.85938	747.517	1.89269	270.593	0.26 ± 0.02	3.45 ± 0.35	3.71781	-3.67177		16:0. 14:0, 18:1, 20:1, 16:1
PG 34:0	[M-H]-	1.85938	749.534	0.0278846	274.237	17.79 ± 0.41	4.34 ± 0.41	-2.03534	-5.27633	15:0, 14:0, 19:0, 20:0, 16:0, 18:0, 17:0	14:0, 16:0, 15:0, 20:0, 19:0, 18:0
PG 35:2	[M-H]-	1.85938	759.515	4.71603	272.956	0.06 ± 0.01	0.86 ± 0.02	3.80456	-6.43385		15:0, 20:2
PG 35:1	[M-H]-	1.85938	761.532	1.82295	274.159	1.38 ± 0.11	4.15 ± 0.41	1.58397	-3.1056		15:0, 20:1
PG 35:0	[M-H]-	1.82558	763.551	2.26358	274.147	36.03 ± 1.12	11.19 ± 0.77	-1.68699	-4.87874	15:0, 20:0, 17:0, 18:0	15:0, 20:0
PG 36:2	[M-H]-	1.75795	773.531	3.31503	275.297	0.03 ± 0.00	1.51 ± 0.08	5.9111	-4.79993		18:1, 18:2, 18:0, 16:0, 16:1, 20:2, 20:1
PG 36:1	[M-H]-	1.79177	775.545	5.29453	277.702	0.19 ± 0.01	1.77 ± 0.17	3.19697	-3.73857		16:0, 18:1, 20:1, 18:0, 16:1, 18:2
PG 36:0	[M-H]-	1.79177	777.562	4.31719	281.297	1.67 ± 0.03	0.68 ± 0.07	-1.29999	-4.41293	16:0, 15:0, 20:0, 21:0, 17:0, 19:0, 18:0	16:0, 20:0, 18:0,
PG 38:2	[M-H]-	1.75795	801.561	11.9515	284.72	0.08 ± 0.01	0.81 ± 0.04	3.39806	-4.65332
		RT		Mass Accuracy	CCS	Relative Abundance		TSB vs TSB+Serum		Fatty Acid Composition (highest intensity to lowest)
Identification	Adduct	(min)	m/z	(ppm)	(Å2)	TSB Only (x104)	TSB+Serum (x104)	log2 FC	log10 P	TSB Only	TSB+Serum
LysylPG 30:0	[M+H]+	7.56237	823.58	0.883649	289.199	0.58 ± 0.12	0.42 ± 0.07	-0.446943	-0.724265
LysylPG 31:0	[M+H]+	7.56237	837.596	0.240917	292.325	1.08 ± 0.23	1.25 ± 0.25	0.208238	-0.275505
LysylPG 32:2	[M+H]+	7.49463	847.572	9.79399	287.992	0.00 ± 0.00	0.09 ± 0.02	6.15174	-2.75765		14:0, 18:2
LysylPG 32:1	[M+H]+	7.49463	849.595	1.97777	291.192	0.00 ± 0.00	0.33 ± 0.06	6.63937	-2.72608		14:0, 18:1
LysylPG 32:0	[M+H]+	7.49463	851.611	1.09976	295.434	0.98 ± 0.21	0.58 ± 0.11	-0.763438	-1.11934	15:0, 14:0, 17:0, 18:0, 16:0	14:0, 15:0, 16:0, 18:0, 17:0
LysylPG 33:2	[M+H]+	7.49463	861.591	6.00887	292.193	0.01 ± 0.00	0.19 ± 0.03	4.4173	-2.89607		15:0, 18:2
LysylPG 33:1	[M+H]+	7.49463	863.61	2.45294	295.368	0.02 ± 0.01	0.80 ± 0.19	5.11838	-2.36299		15:0, 18:1
LysylPG 33:0	[M+H]+	7.49463	865.627	0.788385	298.526	1.57 ± 0.36	1.34 ± 0.30	-0.230894	-0.282869	15:0, 18:0	15:0, 18:0
LysylPG 34:1	[M+H]+	7.49463	877.624	3.81112	298.462	0.00 ± 0.00	0.24 ± 0.06	6.39428	-2.43592		16:0, 14:0, 20:1, 18:1
LysylPG 34:0	[M+H]+	7.49463	879.639	4.48474	301.602	0.35 ± 0.07	0.24 ± 0.05	-0.554443	-0.839762	15:0, 14:0, 19:0, 20:0, 16:0, 18:0	14:0, 16:0, 21:0, 15:0, 19:0, 18:0, 20:0
LysylPG 35:1	[M+H]+	7.44105	891.641	2.53663	300.491	0.01 ± 0.00	0.25 ± 0.07	4.29894	-2.05867		15:0, 20:1
LysylPG 35:0	[M+H]+	7.44105	893.657	2.34207	304.663	0.67 ± 0.14	0.48 ± 0.10	-0.476414	-0.699909	15:0, 20:0	15:0, 20:0
LysylPG 36:2	[M+H]+	7.44105	903.632	13.0124	300.431	0.01 ± 0.00	0.09 ± 0.02	2.66491	-2.40708
LysylPG 36:1	[M+H]+	7.44105	905.651	9.29405	304.601	0.01 ± 0.00	0.06 ± 0.01	2.78817	-2.1189
		RT		Mass Accuracy	CCS	Relative Abundance		TSB vs TSB+Serum		Fatty Acid Composition (highest intensity to lowest)
Identification	Adduct	(min)	m/z	(ppm)	(Å2)	TSB Only (x104)	TSB+Serum (x104)	log2 FC	log10 P	TSB Only	TSB+Serum
CL 63:1	[M-2H]2-	4.87755	667.461	2.68729	399.008	0.02 ± 0.01	0.32 ± 0.14	n.a.	-1.41699
CL 64:2	[M-2H]2-	4.82397	673.463	0.440868	401.78	0.00 ± 0.00	0.35 ± 0.13	n.a.	-1.73589
CL 64:1	[M-2H]2-	4.91137	674.469	2.32434	398.965	0.02 ± 0.01	0.62 ± 0.22	n.a.	-1.72592
CL 65:3	[M-2H]2-	4.66895	679.462	1.40243	401.744	0.00 ± 0.00	0.32 ± 0.13	n.a.	-1.65062
CL 65:2	[M-2H]2-	4.79015	680.47	1.6971	401.738	0.01 ± 0.01	0.99 ± 0.39	n.a.	-1.62087		15:0, 14:0, 18:1, 18:2, 16:0
CL 66:3	[M-2H]2-	4.75635	686.471	0.219362	404.5	0.00 ± 0.00	0.54 ± 0.17	n.a.	-1.98854
CL 66:2	[M-2H]2-	4.87755	687.478	0.959537	404.494	0.02 ± 0.01	1.63 ± 0.43	n.a.	-2.20667		15:0, 18:1, 14:0, 18:2
CL 67:3	[M-2H]2-	4.75635	693.477	2.36077	404.46	0.00 ± 0.00	0.93 ± 0.3	n.a.	-1.9013		15:0, 14:0, 16:0, 18:2, 18:1
CL 68:3	[M-2H]2-	4.79015	700.485	1.73867	407.207	0.00 ± 0.00	0.41 ± 0.1	n.a.	-2.39352
CL 68:2	[M-2H]2-	4.91137	701.494	1.13214	407.202	0.01 ± 0.00	0.73 ± 0.1	n.a.	-3.35387
CL 69:3	[M-2H]2-	4.87755	707.492	3.22114	409.946	0.00 ± 0.00	0.5 ± 0.13	n.a.	-2.23702

## Sheet: Fig4_Heat Kill
						Relative Abundance		Relative Abundance		Control		Heat-Killed
		RT		Mass Accuracy	CCS	Control		Heat-Killed		TSB vs TSB+Ser		TSB vs TSB+Ser		Fatty Acid Composition (highest intensity to lowest)
Identification	Adduct	(min)	m/z	(ppm)	(Å2)	TSB Only (x104)	TSB+Serum (x104)	HK TSB Only (x104)	HK TSB+Serum (x104)	log2 FC	log10 P	log2 FC	log10 P	TSB Only	TSB+Serum
DGDG 29:0	[M+NH4]+	1.23928	868.598	-1.61017	297.443	0.99 ± 0.07	1.06 ± 0.04	0.14 ± 0.02	0.39 ± 0.05	0.0969868	-0.552593	1.43711	-2.53674
DGDG 31:0	[M+NH4]+	1.20547	896.631	0.210686	303.729	7.68 ± 0.33	13.07 ± 0.27	1.66 ± 0.25	3.60 ± 0.31	0.766824	-4.2434	1.12103	-2.62642
DGDG 32:2	[M+NH4]+	1.20547	906.608	-7.97156	298.324	0.01 ± 0.00	0.18 ± 0.01	0.00 ± 0.00	0.00 ± 0.00	4.9656	-4.39149	1.61717	-2.07636
DGDG 32:1	[M+NH4]+	1.17167	908.627	-3.67921	302.601	0.08 ± 0.00	1.42 ± 0.04	0.01 ± 0.00	0.04 ± 0.00	4.10673	-5.96012	1.52402	-2.73075		18:1, 14:0
DGDG 32:0	[M+NH4]+	1.17167	910.646	0.217828	308.966	10.00 ± 0.25	10.06 ± 0.37	2.75 ± 0.43	5.13 ± 0.22	0.00814895	-0.0618707	0.898923	-2.64534	17:0, 15:0, 18:0, 14:0, 16:0	16:0, 17:0, 15:0, 18:0, 14:0
DGDG 33:2	[M+NH4]+	1.17167	920.624	-7.25058	301.473	0.01 ± 0.00	0.54 ± 0.02	0.00 ± 0.00	0.01 ± 0.00	5.60682	-5.46083	1.32135	-1.89007
DGDG 33:1	[M+NH4]+	1.17167	922.643	-3.67847	306.788	0.28 ± 0.02	4.59 ± 0.14	0.06 ± 0.01	0.14 ± 0.02	4.02302	-5.74627	1.18818	-2.02563		18:1, 15:0
DGDG 33:0	[M+NH4]+	1.17167	924.663	1.41668	312.059	14.86 ± 0.50	17.23 ± 0.53	4.06 ± 0.64	8.06 ± 0.73	0.21388	-2.00556	0.988325	-2.35922	18:0, 15:0	18:0, 15:0
DGDG 34:2	[M+NH4]+	1.13785	934.637	-10.1743	306.73	0.02 ± 0.00	0.29 ± 0.02	0.01 ± 0.00	0.01 ± 0.00	4.05518	-4.19546	0.738812	-1.41949
DGDG 34:1	[M+NH4]+	1.13785	936.658	-3.91625	313.051	0.07 ± 0.00	2.11 ± 0.11	0.01 ± 0.00	0.03 ± 0.00	4.91305	-4.82142	1.43066	-2.26614		18:1, 16:0, 20:1, 14:0
DGDG 34:0	[M+NH4]+	1.13785	938.675	-2.94937	316.183	4.5 ± 0.29	5.72 ± 0.35	1.20 ± 0.21	2.41 ± 0.24	0.347103	-1.73157	1.00857	-2.25566	19:0, 15:0, 20:0, 14:0, 16:0, 18:0	18:0, 16:0, 20:0, 19:0, 14:0, 15:0
DGDG 35:2	[M+NH4]+	1.13785	948.647	-15.58	312.993	0.04 ± 0.00	0.30 ± 0.02	0.01 ± 0.00	0.02 ± 0.00	3.07482	-4.16749	1.00587	-2.4977
DGDG 35:1	[M+NH4]+	1.13785	950.674	-3.95033	316.125	0.30 ± 0.04	2.62 ± 0.11	0.07 ± 0.01	0.16 ± 0.02	3.11208	-4.99988	1.08929	-1.95393		20:1, 15:0
DGDG 35:0	[M+NH4]+	1.13785	952.692	-0.693153	319.241	8.78 ± 0.97	8.70 ± 0.33	2.30 ± 0.39	4.80 ± 0.67	-0.0133094	-0.0379099	1.06114	-1.99126	20:0, 15:0, 18:0, 17:0	20:0, 15:0
DGDG 36:2	[M+NH4]+	1.08427	962.668	-9.6906	316.069	0.01 ± 0.00	0.22 ± 0.02	0.00 ± 0.00	0.00 ± 0.00	4.7101	-3.975	1.10308	-2.13727
DGDG 36:1	[M+NH4]+	1.08427	964.688	-5.18151	318.145	0.07 ± 0.01	1.17 ± 0.08	0.01 ± 0.00	0.03 ± 0.00	3.99029	-4.32702	1.54966	-2.3801
DGDG 36:0	[M+NH4]+	1.08427	966.702	-7.3973	323.32	0.64 ± 0.08	1.40 ± 0.11	0.14 ± 0.03	0.33 ± 0.04	1.13298	-2.8665	1.20323	-2.23989
						Relative Abundance		Relative Abundance		Control		Heat-Killed
		RT		Mass Accuracy	CCS	Control		Heat-Killed		TSB vs TSB+Ser		TSB vs TSB+Ser		Fatty Acid Composition (highest intensity to lowest)
Identification	Adduct	(min)	m/z	(ppm)	(Å2)	TSB Only (x104)	TSB+Serum (x104)	HK TSB Only (x104)	HK TSB+Serum (x104)	log2 FC	log10 P	log2 FC	log10 P	TSB Only	TSB+Serum
PG 30:0	[M-H]-	2.32447	693.473	2.66994	257.933	5.30 ± 0.74	5.43 ± 0.79	2.49 ± 0.71	3.95 ± 0.84	0.0355877	-0.0599069	0.667611	-0.876696
PG 31:1	[M-H]-	2.29065	705.47	-1.00128	259.103	0.14 ± 0.02	1.15 ± 0.05	0.07 ± 0.02	0.12 ± 0.02	3.05518	-4.89772	0.893812	-1.41905
PG 31:0	[M-H]-	2.32447	707.49	4.11543	261.591	11.09 ± 1.37	15.67 ± 1.11	5.76 ± 1.41	7.96 ± 1.07	0.498253	-1.67361	0.467268	-0.814585
PG 32:1	[M-H]-	2.25683	719.487	-0.225605	261.508	0.29 ± 0.03	5.09 ± 0.51	0.08 ± 0.03	0.17 ± 0.04	4.14458	-3.74476	1.08502	-1.28359		14:0, 18:1, 16:1, 16:0
PG 32:0	[M-H]-	2.29065	721.504	2.22819	266.465	12.83 ± 1.26	10.02 ± 1.06	6.54 ± 1.61	8.64 ± 1.40	-0.356097	-1.13463	0.401858	-0.626736	15:0, 14:0, 17:0, 18:0, 16:0	14:0, 15:0, 16:0, 18:0, 17:0
PG 33:2	[M-H]-	2.25683	731.486	-0.593549	265.158	0.03 ± 0.01	1.95 ± 0.14	0.01 ± 0.00	0.02 ± 0.01	6.08993	-4.4122	1.21889	-1.24784		15:0, 18:2
PG 33:1	[M-H]-	2.22302	733.503	1.31672	266.383	0.90 ± 0.05	12.66 ± 1.00	0.38 ± 0.11	0.60 ± 0.10	3.82223	-4.1118	0.633652	-0.930515		15:0, 18:1
PG 33:0	[M-H]-	2.25683	735.521	3.25882	267.605	21.6 ± 1.97	21.95 ± 1.85	11.86 ± 2.70	15.70 ± 2.17	0.0229372	-0.0628988	0.404791	-0.716917	15:0, 18:0	15:0, 18:0
PG 34:2	[M-H]-	2.16943	745.502	-1.1313	268.772	0.01 ± 0.01	1.47 ± 0.11	0.00 ± 0.00	0.05 ± 0.01	7.36346	-4.35871	4.81521	-2.08971		16:0, 16:1, 18:2, 18:1, 14:0, 20:2
PG 34:1	[M-H]-	2.16943	747.518	-0.349575	271.217	0.25 ± 0.03	6.45 ± 0.64	0.08 ± 0.03	0.13 ± 0.03	4.66891	-3.77661	0.78162	-0.917077		16:0, 14:0, 18:1, 20:1
PG 34:0	[M-H]-	2.16943	749.534	0.820295	273.652	9.02 ± 0.81	6.59 ± 0.88	3.89 ± 1.04	5.12 ± 0.91	-0.454208	-1.34425	0.397173	-0.56041	15:0, 14:0, 19:0, 16:0, 20:0, 18:0, 17:0	14:0, 15:0, 20:0, 19:0, 18:0
PG 35:2	[M-H]-	2.16943	759.517	-1.04651	273.587	0.01 ± 0.00	1.05 ± 0.05	0.00 ± 0.00	0.01 ± 0.00	7.021	-5.04454	1.37516	-1.42355		15:0, 20:2
PG 35:1	[M-H]-	2.16943	761.534	0.027204	274.794	1.01 ± 0.03	7.44 ± 0.44	0.46 ± 0.14	0.69 ± 0.11	2.87522	-4.47506	0.58348	-0.882776		15:0, 20:1
PG 35:0	[M-H]-	2.16943	763.553	4.35162	275.998	17.46 ± 0.68	15.58 ± 0.93	9.23 ± 2.22	11.82 ± 1.59	-0.164857	-1.09398	0.356746	-0.600281	15:0, 20:0, 17:0, 18:0	15:0, 20:0
PG 36:3	[M-H]-	2.1	771.517	-0.844677	273.511	0.00 ± 0.00	0.89 ± 0.14	0.00 ± 0.00	0.00 ± 0.00	11.7953	-3.06591	1.75109	-0.466216
PG 36:2	[M-H]-	2.07	773.534	-0.100111	274.718	0.00 ± 0.00	3.03 ± 0.36	0.00 ± 0.00	0.00 ± 0.00	9.51078	-3.52065	1.65152	-1.22427		18:1, 18:2, 16:0, 18:0, 16:1, 20:2, 20:1
PG 36:1	[M-H]-	2.1	775.55	0.102199	278.349	0.81 ± 0.07	4.76 ± 0.69	0.20 ± 0.07	0.24 ± 0.05	2.54605	-2.87642	0.24791	-0.249824		16:0, 18:1, 20:1, 18:0, 16:1
PG 36:0	[M-H]-	2.14	777.563	-2.8602	281.959	1.21 ± 0.10	1.37 ± 0.25	0.30 ± 0.10	0.36 ± 0.08	0.181127	-0.359546	0.246882	-0.247654	15:0, 16:0, 21:0, 20:0, 17:0, 19:0, 18:0	16:0, 20:0, 15:0, 18:0, 22:0
PG 37:1	[M-H]-	2.1	789.564	-0.859831	281.884	0.05 ± 0.01	0.62 ± 0.07	0.02 ± 0.01	0.02 ± 0.00	3.69879	-3.54827	0.499378	-0.504672
PG 37:0	[M-H]-	2.1	791.58	-1.1952	284.274	0.67 ± 0.05	0.44 ± 0.06	0.15 ± 0.06	0.17 ± 0.05	-0.611904	-1.94358	0.258858	-0.215153
PG 38:2	[M-H]-	2.01	801.565	0.131804	283.014	0.00 ± 0.00	1.49 ± 0.32	0.00 ± 0.00	0.00 ± 0.00	11.5874	-2.54775	n.a.	-0.427243
PG 38:1	[M-H]-	2.01	803.58	-1.29793	285.399	0.03 ± 0.00	1.37 ± 0.31	0.00 ± 0.00	0.00 ± 0.00	5.42649	-2.43415	-0.703098	-0.396925
						Relative Abundance		Relative Abundance		Control		Heat-Killed
		RT		Mass Accuracy	CCS	Control		Heat-Killed		TSB vs TSB+Ser		TSB vs TSB+Ser		Fatty Acid Composition (highest intensity to lowest)
Identification	Adduct	(min)	m/z	(ppm)	(Å2)	TSB Only (x104)	TSB+Serum (x104)	HK TSB Only (x104)	HK TSB+Serum (x104)	log2 FC	log10 P	log2 FC	log10 P	TSB Only	TSB+Serum
LysylPG 30:0	[M+H]+	7.64895	823.58	-0.676048	290.097	0.46 ± 0.20	0.98 ± 0.20	0.09 ± 0.01	0.22 ± 0.02	1.09769	-1.22705	1.20533	-2.62985
LysylPG 31:0	[M+H]+	7.64895	837.597	0.515243	293.285	0.86 ± 0.36	3.38 ± 0.61	0.16 ± 0.03	0.42 ± 0.01	1.97151	-2.1277	1.37138	-3.60678
LysylPG 32:2	[M+H]+	7.59537	847.578	-3.45194	286.677	0.00 ± 0.00	0.13 ± 0.03	0.00 ± 0.00	0.00 ± 0.00	6.75046	-2.49303	n.a.	-0.427243		18:2, 14:0,
LysylPG 32:1	[M+H]+	7.59537	849.596	-0.870981	292.131	0.00 ± 0.00	0.84 ± 0.18	0.00 ± 0.00	0.00 ± 0.00	7.66757	-2.56043	3.90375	-1.95674		14:0, 18:1
LysylPG 32:0	[M+H]+	7.59537	851.611	-1.25959	296.456	0.81 ± 0.30	1.55 ± 0.37	0.19 ± 0.02	0.40 ± 0.03	0.931687	-1.03915	1.09586	-2.78704	15:0, 14:0, 17:0, 18:0, 16:0	14:0, 15:0, 16:0, 17:0, 18:0
LysylPG 33:2	[M+H]+	7.59537	861.595	-1.76809	292.066	0.00 ± 0.00	0.37 ± 0.08	0.00 ± 0.00	0.00 ± 0.00	6.23945	-2.51306	2.67299	-1.74798
LysylPG 33:1	[M+H]+	7.56155	863.612	0.131797	294.227	0.03 ± 0.01	2.39 ± 0.46	0.00 ± 0.00	0.02 ± 0.00	6.42366	-2.7319	1.92043	-2.12254		15:0, 18:1
LysylPG 33:0	[M+H]+	7.56155	865.628	0.0158535	299.611	1.57 ± 0.53	4.16 ± 0.87	0.35 ± 0.05	0.86 ± 0.02	1.40293	-1.64165	1.30579	-3.69826	15:0, 18:0	15:0, 18:0
LysylPG 34:2	[M+H]+	7.56155	875.607	-5.44821	294.163	0.01 ± 0.00	0.19 ± 0.04	0.00 ± 0.00	0.00 ± 0.00	5.11065	-2.37581	2.64375	-2.12117
LysylPG 34:1	[M+H]+	7.52773	877.626	-1.60211	299.547	0.00 ± 0.00	0.76 ± 0.19	0.00 ± 0.00	0.00 ± 0.00	7.51317	-2.34958	2.09794	-2.94984		16:0, 14:0, 18:1, 20:1
LysylPG 34:0	[M+H]+	7.56155	879.64	-3.27682	302.75	0.31 ± 0.11	0.72 ± 0.19	0.07 ± 0.01	0.15 ± 0.01	1.22101	-1.25019	1.17261	-2.83861	15:0, 14:0, 19:0, 20:0, 16:0, 18:0	16:0, 14:0, 15:0, 20:0, 19:0, 18:0
LysylPG 35:2	[M+H]+	7.56155	889.621	-7.28287	298.41	0.01 ± 0.00	0.15 ± 0.03	0.00 ± 0.00	0.00 ± 0.00	4.1279	-2.38903	2.5693	-1.33792
LysylPG 35:1	[M+H]+	7.52773	891.642	-1.30408	304.82	0.02 ± 0.00	0.77 ± 0.16	0.00 ± 0.00	0.01 ± 0.00	4.99	-2.52296	1.84136	-2.27219		15:0, 20:1
LysylPG 35:0	[M+H]+	7.52773	893.658	-1.56867	305.873	0.61 ± 0.17	1.48 ± 0.35	0.14 ± 0.03	0.35 ± 0.02	1.2736	-1.48166	1.29401	-3.00761	15:0, 20:0	15:0, 20:0
LysylPG 36:2	[M+H]+	7.49393	903.636	-8.29024	304.758	0.01 ± 0.00	0.15 ± 0.04	0.00 ± 0.00	0.00 ± 0.00	4.24798	-2.20612	3.27101	-3.54567
LysylPG 36:1	[M+H]+	7.49393	905.656	-3.42006	306.873	0.01 ± 0.01	0.26 ± 0.07	0.00 ± 0.00	0.00 ± 0.00	4.51012	-2.14575	2.72877	-2.51044
						Relative Abundance		Relative Abundance		Control		Heat-Killed
		RT		Mass Accuracy	CCS	Control		Heat-Killed		TSB vs TSB+Ser		TSB vs TSB+Ser
Identification	Adduct	(min)	m/z	(ppm)	(Å2)	TSB Only (x104)	TSB+Serum (x104)	HK TSB Only (x104)	HK TSB+Serum (x104)	log2 FC	log10 P	log2 FC	log10 P
Cholesterol	[M+H-H2O]+	0.46415	369.352	-0.141933	205.185	1.15 ± 0.12	9.84 ± 0.38	0.23 ± 0.03	3.01 ± 0.68	3.09657	-5.19849	3.73652	-2.33904
PE 32:1	[M+H]+	5.4786	690.507	0.772416	265.246	0.00 ± 0.00	0.72 ± 0.03	0.00 ± 0.00	0.22 ± 0.03	7.83792	-5.23405	6.09089	-3.53717
LysoPE 18:0	[M-H]-	6.63143	480.308	-3.34319	213.85	0.00 ± 0.00	0.10 ± 0.02	0.00 ± 0.00	0.08 ± 0.02	4.42091	-3.00841	4.30119	-2.58845
PC 36:2	[M+H]+	6.56377	786.604	4.06078	287.032	0.00 ± 0.00	10.65 ± 0.73	0.00 ± 0.00	0.75 ± 0.26	13.583	-4.48086	11.7301	-1.83413
LysoPC 18:0	[M+H]+	7.8716	524.372	1.79945	236.009	0.00 ± 0.00	0.60 ± 0.04	0.00 ± 0.00	0.81 ± 0.08	7.49873	-4.69994	8.0723	-3.89818
SM(d18:1/16:0)	[M+H]+	7.44033	703.579	5.86509	280.967	0.01 ± 0.00	44.55 ± 1.19	0.00 ± 0.00	3.74 ± 1.14	13.0898	-6.12036	11.2277	-2.0107

## Sheet: Fig5_NaCl vs TX100 Wash
					Relative Abundance								Fatty Acid Composition (highest intensity to lowest)
		RT		Mass Accuracy	NaCl Washed		TX-100 Washed		TSB NaCl vs TX100		TSB+Ser NaCl vs TX100		NaCl Washed
Identification	Adduct	(min)	m/z	(ppm)	TSB Only (x103)	TSB+Serum (x103)	TSB Only (x103)	TSB+Serum (x103)	log2 FC	log10 P	log2 FC	log10 P	TSB Only	TSB+Serum
DGDG 30:0	[M+NH4]+	1.17183	882.616	1.25686	49.76 ± 7.14	71.07 ± 4.59	44.56 ± 4.94	65.20 ± 4.94	-0.159237	-0.469174	-0.124369	-0.739613
DGDG 31:1	[M+NH4]+	1.17183	894.614	-1.35192	1.01 ± 0.15	6.34 ± 0.37	0.94 ± 0.13	6.02 ± 0.56	-0.103623	-0.222074	-0.0747194	-0.355131
DGDG 31:0	[M+NH4]+	1.13802	896.632	1.56777	76.23 ± 11.19	178.73 ± 12.18	69.86 ± 6.88	171.44 ± 11.64	-0.125892	-0.363479	-0.0600781	-0.317277
DGDG 32:1	[M+NH4]+	1.13802	908.63	-0.602838	1.15 ± 0.17	17.24 ± 1.01	1.10 ± 0.12	16.70 ± 1.33	-0.0641303	-0.174065	-0.0459117	-0.224939		18:1, 14:0
DGDG 32:0	[M+NH4]+	1.13802	910.648	1.56454	82.91 ± 12.47	124.82 ± 8.39	76.00 ± 7.68	120.85 ± 9.15	-0.125547	-0.351548	-0.0466316	-0.221847	17:0, 15:0, 18:0, 14:0, 16:0	16:0, 15:0, 17:0, 14:0, 18:0
DGDG 33:1	[M+NH4]+	1.13802	922.646	0.0794843	2.97 ± 0.51	66.08 ± 5.05	2.82 ± 0.35	64.74 ± 4.24	-0.0747678	-0.159724	-0.0295563	-0.132581		15:0, 18:1
DGDG 33:0	[M+NH4]+	1.08443	924.663	1.56291	116.99 ± 18.60	207.59 ± 14.16	109.53 ± 9.50	209.88 ± 13.36	-0.0950591	-0.252946	0.0158277	-0.0729145	18:0, 15:0	18:0, 15:0
DGDG 34:1	[M+NH4]+	1.08443	936.662	-0.0592513	0.68 ± 0.11	28.44 ± 2.85	0.62 ± 0.09	28.86 ± 2.26	-0.133267	-0.352849	0.0211498	-0.0708499		18:1, 16:0, 20:1, 14:0
DGDG 34:0	[M+NH4]+	1.08443	938.677	-0.279046	34.62 ± 6.53	79.54 ± 6.67	32.33 ± 2.86	83.19 ± 5.54	-0.0987322	-0.222791	0.0647296	-0.306987	19:0, 15:0, 20:0, 14:0, 16:0, 18:0	16:0, 18:0, 19:0, 20:0, 15:0, 14:0
DGDG 35:1	[M+NH4]+	1.08443	950.677	-0.217176	2.31 ± 0.43	41.82 ± 3.74	2.21 ± 0.30	43.66 ± 2.28	-0.0638465	-0.120938	0.0621191	-0.305226
DGDG 35:0	[M+NH4]+	1.08443	952.694	1.09561	61.56 ± 11.56	124.18 ± 10.42	59.32 ± 5.13	132.46 ± 6.60	-0.0534746	-0.113728	0.0931239	-0.539154	20:0, 15:0, 18:0, 17:0
DGDG 36:2	[M+NH4]+	1.05062	962.67	-7.28309	0.30 ± 0.06	3.12 ± 0.16	0.28 ± 0.04	3.26 ± 0.42	-0.0995357	-0.22194	0.0633259	-0.205506
DGDG 36:1	[M+NH4]+	1.05062	964.692	-0.828498	0.64 ± 0.15	19.18 ± 2.21	0.61 ± 0.08	20.33 ± 1.81	-0.0692627	-0.15176	0.0840075	-0.292108
DGDG 36:0	[M+NH4]+	1.05062	966.705	-3.41625	3.93 ± 0.93	21.51 ± 2.10	3.88 ± 0.44	24.16 ± 1.69	-0.0184727	-0.0266875	0.167613	-0.856165
DGDG 37:1	[M+NH4]+	1.05062	978.706	-2.71159	0.10 ± 0.04	3.25 ± 0.22	0.10 ± 0.02	3.60 ± 0.26	0	-0.115346	0.147557	-0.885429
DGDG 37:0	[M+NH4]+	1.05062	980.721	-3.57714	1.47 ± 0.33	4.65 ± 0.40	1.50 ± 0.16	5.31 ± 0.41	0.0291463	-0.0489737	0.191481	-1.0189
DGDG 38:2	[M+NH4]+	1.0168	990.705	-3.67055	0.06 ± 0.02	2.99 ± 0.15	0.05 ± 0.01	3.32 ± 0.38	-0.263034	-0.239123	0.151038	-0.675658
DGDG 38:1	[M+NH4]+	1.0168	992.723	-1.73458	0.20 ± 0.07	6.73 ± 0.87	0.20 ± 0.03	7.79 ± 0.79	0	-0.0205133	0.211017	-0.769046
					Relative Abundance								Fatty Acid Composition (highest intensity to lowest)
		RT		Mass Accuracy	NaCl Washed		TX-100 Washed		TSB NaCl vs TX100		TSB+Ser NaCl vs TX100		NaCl Washed
Identification	Adduct	(min)	m/z	(ppm)	TSB Only (x104)	TSB+Serum (x104)	TSB Only (x104)	TSB+Serum (x104)	log2 FC	log10 P	log2 FC	log10 P	TSB Only	TSB+Serum
PG 30:0	[M-H]-	2.25707	693.474	3.88282	8.50 ± 1.49	6.35 ± 0.99	9.03 ± 0.84	8.26 ± 0.37	0.0872631	-0.214822	0.379385	-1.68397
PG 31:1	[M-H]-	2.22325	705.472	1.10301	0.21 ± 0.05	0.15 ± 0.03	1.90 ± 0.17	1.86 ± 0.11	3.17754	-5.46945	3.63227	-6.71039
PG 31:0	[M-H]-	2.22325	707.49	4.84078	16.21 ± 3.12	11.88 ± 1.81	22.60 ± 1.96	20.84 ± 0.83	0.479439	-1.62114	0.81082	-3.62297
PG 32:2	[M-H]-	2.16967	717.473	2.01304	0.02 ± 0.01	0.03 ± 0.01	0.78 ± 0.08	0.95 ± 0.14	5.2854	-5.46163	4.98489	-4.57578		14:0, 18:2
PG 32:1	[M-H]-	2.16967	719.488	2.00182	0.19 ± 0.06	6.05 ± 1.12	0.13 ± 0.02	5.78 ± 0.34	-0.547488	-0.901338	-0.0658656	-0.151768		14:0, 18:1
PG 32:0	[M-H]-	2.16967	721.505	3.39621	16.8 ± 3.61	12.17 ± 1.70	14.89 ± 1.28	13.96 ± 0.74	-0.174117	-0.37749	0.19797	-0.834681	15:0, 14:0, 17:0, 18:0, 16:0	14:0, 15:0, 16:0, 17:0, 18:0
PG 33:2	[M-H]-	2.13585	731.488	1.33931	0.03 ± 0.01	0.03 ± 0.01	2.46 ± 0.31	2.51 ± 0.37	6.35755	-5.02978	6.38658	-4.63327		15:0, 18:2
PG 33:1	[M-H]-	2.13585	733.505	3.73921	0.73 ± 0.21	15.91 ± 2.86	0.50 ± 0.08	15.46 ± 1.17	-0.545968	-0.908449	-0.0413935	-0.0916497		15:0, 18:1
PG 33:0	[M-H]-	2.13585	735.521	4.05335	27.70 ± 5.50	20.60 ± 2.65	30.54 ± 2.35	28.91 ± 1.47	0.140814	-0.354793	0.488924	-2.49955	15:0, 18:0	15:0, 18:0
PG 34:2	[M-H]-	2.06822	745.503	0.567726	0.01 ± 0.00	0.02 ± 0.01	1.86 ± 0.17	1.53 ± 0.20	7.53916	-5.91114	6.25739	-4.93427		18:2, 16:0, 16:1, 14:0, 20:2
PG 34:1	[M-H]-	2.06822	747.52	2.24298	0.18 ± 0.05	8.49 ± 1.54	0.14 ± 0.02	7.75 ± 0.45	-0.36257	-0.635257	-0.131568	-0.341072		16:0, 18:1, 14:0, 20:1
PG 34:0	[M-H]-	2.06822	749.535	1.87453	11.32 ± 2.60	8.27 ± 1.03	11.26 ± 0.97	10.81 ± 0.70	-0.00766713	-0.011209	0.386407	-1.90997	15:0, 14:0, 19:0, 16:0, 20:0, 18:0, 17:0	14:0, 15:0, 16:0, 19:0, 20:0, 18:0
PG 35:2	[M-H]-	2.06822	759.519	0.868404	0.02 ± 0.01	0.01 ± 0.00	1.34 ± 0.17	1.36 ± 0.25	6.06609	-4.99854	7.08746	-4.09873		15:0, 20:2, 18:2, 17:0, 17:1, 18:1
PG 35:1	[M-H]-	2.06822	761.536	3.29858	0.82 ± 0.23	9.96 ± 1.92	0.56 ± 0.08	9.75 ± 0.75	-0.550197	-0.974154	-0.0307435	-0.0606889		15:0, 20:1, 17:0, 18:1
PG 35:0	[M-H]-	2.06822	763.552	3.99595	17.85 ± 3.72	13.47 ± 1.71	22.32 ± 2.03	21.27 ± 1.13	0.322413	-0.929855	0.65907	-3.233	15:0, 20:0, 17:0, 18:0	15:0, 20:0, 17:0, 18:0, 16:0, 19:0
PG 36:2	[M-H]-	1.98082	773.534	0.903528	0.01 ± 0.00	0.01 ± 0.00	4.42 ± 0.32	2.49 ± 0.15	8.7879	-6.42442	7.96	-6.84582		18:1, 18:2, 16:0, 16:1, 18:0, 20:2
PG 36:1	[M-H]-	2.01463	775.55	1.25382	0.80 ± 0.20	0.63 ± 0.10	7.65 ± 0.67	6.53 ± 0.47	3.25739	-5.59065	3.37366	-6.15421		16:0, 18:1, 20:1, 18:0
PG 37:1	[M-H]-	1.98082	789.565	-0.365843	0.03 ± 0.01	0.02 ± 0.00	1.11 ± 0.13	1.05 ± 0.08	5.20945	-5.12117	5.71425	-6.13282
PG 37:0	[M-H]-	1.98082	791.58	-0.891634	0.48 ± 0.14	0.35 ± 0.07	0.78 ± 0.09	0.72 ± 0.07	0.70044	-1.60645	1.04064	-3.23828
					Relative Abundance								Fatty Acid Composition (highest intensity to lowest)
		RT		Mass Accuracy	NaCl Washed		TX-100 Washed		TSB NaCl vs TX100		TSB+Ser NaCl vs TX100		NaCl Washed
Identification	Adduct	(min)	m/z	(ppm)	TSB Only (x103)	TSB+Serum (x103)	TSB Only (x103)	TSB+Serum (x103)	log2 FC	log10 P	log2 FC	log10 P	TSB Only	TSB+Serum
LysylPG 30:0	[M+H]+	7.75053	823.581	0.337696	6.90 ± 1.56	11.97 ± 2.73	6.53 ± 1.05	11.00 ± 1.36	-0.0795134	-0.127027	-0.12192	-0.218969
LysylPG 31:1	[M+H]+	7.71672	835.58	-0.413978	0.10 ± 0.03	2.50 ± 0.65	0.09 ± 0.01	2.52 ± 0.27	-0.152003	-0.292041	0.0114956	-0.011973
LysylPG 31:0	[M+H]+	7.71672	837.597	1.27554	12.95 ± 2.78	42.56 ± 8.40	12.1 ± 2.12	38.90 ± 3.91	-0.0979451	-0.161207	-0.129728	-0.285118
LysylPG 32:1	[M+H]+	7.6829	849.597	0.201958	0.08 ± 0.02	9.70 ± 2.29	0.09 ± 0.03	9.31 ± 1.14	0.169925	-0.0472837	-0.0592036	-0.0971906		14:0, 18:1
LysylPG 32:0	[M+H]+	7.71672	851.612	-0.16511	10.72 ± 2.38	19.9 ± 4.60	10.03 ± 1.66	18.06 ± 1.98	-0.0959833	-0.158466	-0.139971	-0.261343	15:0, 14:0, 17:0, 18:0, 16:0	14:0, 15:0, 16:0, 17:0, 18:0
LysylPG 33:1	[M+H]+	7.6829	863.613	1.09838	0.38 ± 0.11	31.27 ± 7.29	0.41 ± 0.09	30.79 ± 2.66	0.109624	-0.124327	-0.0223174	-0.0366459		15:0, 18:1
LysylPG 33:0	[M+H]+	7.6829	865.628	0.583274	18.94 ± 4.14	49.42 ± 10.00	18.02 ± 2.94	45.09 ± 3.68	-0.0718373	-0.116577	-0.132288	-0.293921	15:0, 18:0	15:0, 18:0
LysylPG 34:1	[M+H]+	7.64908	877.627	-0.256718	0.10 ± 0.03	10.59 ± 2.54	0.10 ± 0.03	9.45 ± 1.18	0	-0.054244	-0.164316	-0.293817		16:0, 14:0, 18:1, 20:1
LysylPG 34:0	[M+H]+	7.64908	879.642	-1.79702	3.76 ± 0.84	10.64 ± 2.66	3.80 ± 0.66	9.53 ± 0.92	0.0152668	-0.0186831	-0.15895	-0.282605	15:0, 14:0, 19:0, 20:0, 16:0, 18:0	16:0, 14:0, 15:0, 18:0, 20:0, 19:0
LysylPG 35:1	[M+H]+	7.64908	891.643	-0.0421977	0.28 ± 0.08	12.02 ± 3.07	0.31 ± 0.07	11.90 ± 1.23	0.146841	-0.165566	-0.0144753	-0.0226402		15:0, 20:1, 18:1, 17:0
LysylPG 35:0	[M+H]+	7.64908	893.658	-0.58499	6.53 ± 1.58	22.76 ± 5.79	6.81 ± 1.02	20.21 ± 1.71	0.0605718	-0.0934673	-0.171431	-0.307251	15:0, 20:0	15:0, 20:0
LysylPG 36:1	[M+H]+	7.64908	905.657	-2.18929	0.23 ± 0.06	4.97 ± 1.23	0.25 ± 0.06	4.11 ± 0.52	0.120294	-0.134347	-0.274107	-0.512096
LysylPG 37:1	[M+H]+	7.64908	919.67	-4.46948	0.02 ± 0.01	0.80 ± 0.23	0.02 ± 0.01	0.70 ± 0.07	0	-0.113445	-0.192645	-0.297759
					Relative Abundance
		RT		Mass Accuracy	NaCl Washed		TX-100 Washed		TSB NaCl vs TX100		TSB+Ser NaCl vs TX100
Identification	Adduct	(min)	m/z	(ppm)	TSB Only (x103)	TSB+Serum (x103)	TSB Only (x103)	TSB+Serum (x103)	log2 FC	log10 P	log2 FC	log10 P
PC 34:2	[M+H]+	6.66535	758.572	2.8057	0.02 ± 0.01	85.23 ± 8.71	0.03 ± 0.02	4.51 ± 1.98	0.584963	-0.243638	-4.24016	-5.36549
PC 34:1	[M+H]+	6.66535	760.585	0.46166	0.01 ± 0.01	82.69 ± 8.6	0.03 ± 0.02	3.66 ± 1.70	1.58496	-0.72491	-4.4978	-5.36005
PC 36:4	[M+H]+	6.5639	782.57	1.07997	0.01 ± 0.01	76.86 ± 9.30	0.01 ± 0.00	2.35 ± 1.18	0	-0.151864	-5.0315	-5.03909
PC 36:3	[M+H]+	6.63153	784.585	-0.367577	0.01 ± 0.00	64.41 ± 8.00	0.01 ± 0.00	1.49 ± 0.72	0	-0.0160614	-5.4339	-5.00062
PC 36:2	[M+H]+	6.66535	786.602	1.48854	0.13 ± 0.03	115.88 ± 12.35	0.15 ± 0.02	4.4 ± 1.97	0.206451	-0.575801	-4.71898	-5.33052
PC 38:4	[M+H]+	6.5639	810.601	0.499315	0.01 ± 0.01	76.87 ± 8.95	0.01 ± 0.00	1.65 ± 0.91	0	-0.161888	-5.54188	-5.1668
SM(d34:1)	[M+H]+	7.49407	703.576	1.60499	0.02 ± 0.00	32.12 ± 3.01	0.02 ± 0.01	4.6 ± 1.99	0	-0.14608	-2.80377	-4.93743
SM(d42:2)	[M+H]+	7.33903	813.685	0.23174	0.00 ± 0.00	30.04 ± 2.84	0.00 ± 0.00	2.05 ± 1.13	0	-0.0727387	-3.87319	-5.39662
PE p36:2	[M+Na]+	5.16868	750.542	2.05797	0.04 ± 0.01	4.84 ± 0.73	0.04 ± 0.01	0.17 ± 0.06	0	-0.367676	-4.8314	-4.47285
PE p36:1	[M+Na]+	5.16868	752.559	3.14734	0.06 ± 0.01	7.41 ± 0.92	0.07 ± 0.02	0.27 ± 0.11	0.222392	-0.261825	-4.77844	-4.96281
PE p38:4	[M+Na]+	5.16868	774.541	0.293555	0.04 ± 0.01	5.81 ± 0.90	0.03 ± 0.00	0.22 ± 0.08	-0.415037	-0.349663	-4.72296	-4.41057
DGDG 33:1	[M+NH4]+	1.13802	922.646	0.0794843	2.97 ± 0.51	66.08 ± 5.05	2.82 ± 0.35	64.74 ± 4.24	-0.0747678	-0.159724	-0.0295563	-0.132581
DGDG 33:0	[M+NH4]+	1.08443	924.663	1.56291	116.99 ± 18.60	207.59 ± 14.16	109.53 ± 9.50	209.88 ± 13.36	-0.0950591	-0.252946	0.0158277	-0.0729145
PG 33:1	[M+Na]+	2.06817	757.499	0.369283	1.58 ± 0.38	40.26 ± 3.69	1.27 ± 0.17	40.67 ± 1.16	-0.315096	-0.625956	0.0146178	-0.0664606
PG 33:0	[M+Na]+	2.06817	759.515	0.787673	86.74 ± 17.23	77.05 ± 6.66	64.88 ± 7.74	73.63 ± 2.36	-0.418924	-1.0369	-0.0655013	-0.363464
LysylPG 33:1	[M+H]+	7.6829	863.613	1.09838	0.38 ± 0.11	31.27 ± 7.29	0.41 ± 0.09	30.79 ± 2.66	0.109624	-0.124327	-0.0223174	-0.0366459
LysylPG 33:0	[M+H]+	7.6829	865.628	0.583274	18.94 ± 4.14	49.42 ± 10.00	18.02 ± 2.94	45.09 ± 3.68	-0.0718373	-0.116577	-0.132288	-0.293921

## Sheet: Fig7_Lipid Supplement TSB
		RT		Mass Accuracy	CCS	Relative Abundance						CE vs EtOH		PC vs EtOH		PE vs EtOH		OA vs TSB		Fatty Acid Composition (highest intensity to lowest)
Identification	Adduct	(min)	m/z	(ppm)	(Å2)	TSB+EtOH (x103)	TSB+CEs (x103)	TSB+PCs (x103)	TSB+PEs (x103)	TSB Only (x103)	TSB+OA (x103)	log2 FC	log10 P	log2 FC	log10 P	log2 FC	log10 P	log2 FC	log10 P	Control	TSB+CE	TSB+Oleic
DGDG 30:0	[M+NH4]+	1.2055	882.618	3.626	300.249	10.73 ± 2.36	1.10 ± 0.02	8.74 ± 1.77	6.06 ± 0.38	6.95 ± 1.57	2.05 ± 1.08	-3.28607	-2.35107	-0.295945	-0.764733	-0.82426	-0.525652	-1.76139	-2.36928
DGDG 31:0	[M+NH4]+	1.2055	896.634	4.04762	303.813	13.91 ± 2.40	1.88 ± 0.13	11.31 ± 1.62	7.95 ± 0.62	11.74 ± 1.81	3.42 ± 1.52	-2.88732	-2.67782	-0.298523	-0.891768	-0.807096	-0.608103	-1.77936	-3.04878
DGDG 32:1	[M+NH4]+	1.17168	908.632	1.53712	301.331	0.32 ± 0.05	0.99 ± 0.18	0.32 ± 0.04	0.28 ± 0.02	0.26 ± 0.05	2.85 ± 0.90	1.62936	-2.15508	0	-0.881105	-0.192645	-0.442044	3.45438	-2.5887			18:1, 14:0, 15:0, 17:0
DGDG 32:0	[M+NH4]+	1.17168	910.65	4.78024	307.359	17.93 ± 2.55	7.59 ± 0.12	17.03 ± 1.67	12.88 ± 0.71	16.50 ± 1.84	10.4 ± 2.79	-1.2402	-2.33934	-0.0742971	-0.676595	-0.477243	-0.378671	-0.665882	-1.71101	18:0, 14:0, 17:0, 15:0, 16:0		17:0, 15:0, 18:0, 14:0
DGDG 33:2	[M+NH4]+	1.17168	920.631	0.540104	302.484	0.03 ± 0.02	2.28 ± 0.22	0.04 ± 0.03	0.01 ± 0.00	0.04 ± 0.03	0.15 ± 0.05	6.24793	-3.87373	0.415037	-0.95019	-1.58496	-0.442601	1.90689	-1.70072		15:0, 18:2
DGDG 33:1	[M+NH4]+	1.17168	922.648	2.57419	306.096	0.63 ± 0.11	3.77 ± 0.34	0.61 ± 0.08	0.47 ± 0.02	0.74 ± 0.11	10.88 ± 2.72	2.58114	-3.64582	-0.0465426	-0.955758	-0.422691	-0.432335	3.87801	-3.18644		18:1, 15:0	18:1, 15:0
DGDG 33:0	[M+NH4]+	1.17168	924.666	4.76447	310.886	23.96 ± 2.59	10.49 ± 0.09	22.82 ± 1.39	18.8 ± 1.00	24.82 ± 1.71	16.87 ± 4.46	-1.19161	-2.73762	-0.0703291	-0.790764	-0.349895	-0.431968	-0.557043	-1.55356	18:0, 15:0	18:0, 15:0	18:0, 15:0
DGDG 34:2	[M+NH4]+	1.17168	934.644	-1.9345	307.241	0.07 ± 0.04	2.01 ± 0.06	0.07 ± 0.04	0.03 ± 0.00	0.09 ± 0.05	0.14 ± 0.05	4.8437	-5.54782	0	-0.973153	-1.22239	-0.427266	0.63743	-0.472509
DGDG 34:1	[M+NH4]+	1.13787	936.663	1.63995	308.432	0.21 ± 0.08	2.40 ± 0.03	0.26 ± 0.07	0.20 ± 0.00	0.21 ± 0.08	6.31 ± 1.74	3.51457	-5.47535	0.308122	-1.03258	-0.0703893	-0.469355	4.90918	-3.03807		20:1, 14:0, 18:1, 16:0	20:1, 14:0, 18:1, 16:0
DGDG 34:0	[M+NH4]+	1.13787	938.68	2.99167	314.395	8.83 ± 2.26	6.08 ± 0.53	9.86 ± 1.75	7.60 ± 0.20	8.49 ± 1.78	9.20 ± 2.84	-0.538342	-0.773252	0.159174	-0.0966418	-0.216414	-0.010027	0.115869	-0.140843	20:0, 14:0, 19:0, 15:0, 18:0, 16:0	20:0, 19:0, 15:0, 14:0, 18:0, 16:0, 17:0	20:0, 19:0, 14:0, 15:0, 16:0, 18:0
DGDG 35:2	[M+NH4]+	1.13787	948.662	0.315425	308.376	0.05 ± 0.03	6.16 ± 0.09	0.06 ± 0.04	0.02 ± 0.00	0.07 ± 0.04	0.34 ± 0.07	6.94486	-7.11345	0.263034	-0.948417	-1.32193	-0.430565	2.28011	-2.87179		20:2, 15:0
DGDG 35:1	[M+NH4]+	1.13787	950.681	3.55498	313.147	0.49 ± 0.16	8.68 ± 0.49	0.57 ± 0.13	0.39 ± 0.02	0.73 ± 0.20	21.08 ± 4.35	4.14684	-4.61702	0.21818	-0.977088	-0.329308	-0.451605	4.85183	-3.72176		20:1, 15:0	20:1, 15:0
DGDG 35:0	[M+NH4]+	1.13787	952.697	4.27233	316.701	12.26 ± 3.01	11.23 ± 1.31	13.91 ± 2.17	10.89 ± 0.35	15.31 ± 2.57	17.90 ± 5.15	-0.126601	-0.165975	0.182163	-0.101487	-0.170955	-0.0829018	0.225485	-0.332457	20:0, 15:0	20:0, 15:0	20:0, 15:0
DGDG 36:2	[M+NH4]+	1.13787	962.676	-1.48194	313.091	0.02 ± 0.01	1.46 ± 0.11	0.02 ± 0.01	0.00 ± 0.00	0.02 ± 0.02	0.1 ± 0.06	6.18982	-4.36315	0	-0.941791	n.a.	-0.431209	2.32193	-1.16247
DGDG 36:1	[M+NH4]+	1.13787	964.694	1.40932	316.645	0.09 ± 0.08	0.97 ± 0.07	0.11 ± 0.10	0.04 ± 0.00	0.13 ± 0.09	2.42 ± 1.19	3.42999	-3.52957	0.289507	-1.21631	-1.16993	-0.510395	4.21842	-1.79517			20:1, 16:0, 22:1, 14:0, 15:0, 18:1, 18:0
DGDG 36:0	[M+NH4]+	1.13787	966.708	-0.419863	324.88	1.08 ± 0.60	1.39 ± 0.14	1.40 ± 0.61	0.87 ± 0.02	1.28 ± 0.55	2.27 ± 1.38	0.364054	-0.278008	0.374396	-0.49929	-0.311944	-0.275931	0.826548	-0.528575			16:0, 15:0, 20:0, 21:0, 17:0, 19:0
DGDG 37:2	[M+NH4]+	1.13787	976.692	-1.05931	315.405	0.02 ± 0.02	2.02 ± 0.28	0.02 ± 0.02	0.01 ± 0.00	0.03 ± 0.02	0.05 ± 0.05	6.65821	-3.26161	0	-0.91385	-1	-0.434903	0.736966	-0.166299
DGDG 37:1	[M+NH4]+	1.13787	978.711	2.26592	321.303	0.32 ± 0.21	1.45 ± 0.28	0.39 ± 0.23	0.19 ± 0.01	0.52 ± 0.31	3.51 ± 1.97	2.17991	-1.97456	0.285402	-1.20264	-0.752072	-0.534933	2.75489	-1.39105
DGDG 38:2	[M+NH4]+	1.08428	990.71	1.70727	321.249	0.01 ± 0.01	0.78 ± 0.10	0.01 ± 0.01	0.00 ± 0.00	0.01 ± 0.01	0.41 ± 0.31	6.2854	-3.30727	0	-0.927629	n.a.	-0.437671	5.35755	-1.17388
		RT		Mass Accuracy	CCS	Relative Abundance						CE vs EtOH		PC vs EtOH		PE vs EtOH		OA vs TSB		Fatty Acid Composition (highest intensity to lowest)
Identification	Adduct	(min)	m/z	(ppm)	(Å2)	TSB+EtOH (x104)	TSB+CEs (x104)	TSB+PCs (x104)	TSB+PEs (x104)	TSB Only (x104)	TSB+OA (x104)	log2 FC	log10 P	log2 FC	log10 P	log2 FC	log10 P	log2 FC	log10 P	Control	TSB+CE	TSB+Oleic
PG 30:0	[M-H]-	2.32447	693.474	4.64625	259.891	12.54 ± 1.79	2.50 ± 1.01	10.16 ± 0.13	10.38 ± 2.07	6.08 ± 0.47	2.51 ± 0.94	-2.32654	-2.64086	-0.303637	-1.22797	-0.272731	-0.842458	-1.27638	-2.9694
PG 31:0	[M-H]-	2.29065	707.491	5.68562	262.308	20.90 ± 3.09	4.50 ± 1.91	15.43 ± 0.43	14.44 ± 3.15	12.26 ± 0.86	4.18 ± 2.03	-2.21551	-2.51099	-0.437765	-1.42931	-0.533432	-1.11432	-1.55238	-3.14112
PG 32:2	[M-H]-	2.25685	717.473	3.05538	260.982	0.01 ± 0.01	3.28 ± 1.33	0.03 ± 0.00	0.19 ± 0.04	0.03 ± 0.03	0.07 ± 0.03	8.35755	-1.59287	1.58496	-0.765392	4.24793	-0.431993	1.22239	-0.976803		14:0, 18:2
PG 32:1	[M-H]-	2.22303	719.488	2.12529	262.224	0.46 ± 0.07	5.27 ± 2.03	0.44 ± 0.01	0.77 ± 0.17	0.27 ± 0.04	6.87 ± 2.89	3.5181	-1.54641	-0.0641303	-0.749196	0.743225	-0.421795	4.66928	-2.12142		14:0, 18:1	14:0, 18:1
PG 32:0	[M-H]-	2.25685	721.506	5.32851	265.96	22.85 ± 3.24	9.62 ± 2.45	18.65 ± 0.65	18.32 ± 3.85	13.73 ± 0.70	9.63 ± 3.01	-1.24809	-1.99931	-0.293019	-1.24063	-0.318775	-0.93047	-0.511724	-1.21486	14:0, 15:0, 18:0, 17:0, 16:0	15:0, 14:0, 17:0, 18:0	15:0, 14:0, 17:0, 18:0
PG 33:2	[M-H]-	2.22303	731.489	2.85519	265.892	0.05 ± 0.01	7.49 ± 2.87	0.08 ± 0.01	0.46 ± 0.11	0.06 ± 0.06	0.16 ± 0.05	7.22689	-1.67028	0.678072	-0.779601	3.20163	-0.431745	1.41504	-1.17413		15:0, 18:2
PG 33:1	[M-H]-	2.22303	733.505	3.38766	267.122	1.46 ± 0.26	12.00 ± 4.53	1.22 ± 0.02	2.67 ± 0.42	1.14 ± 0.12	17.41 ± 6.90	3.03899	-1.5176	-0.259087	-0.731275	0.870871	-0.405416	3.93281	-2.18815		15:0, 18:1	15:0, 18:1
PG 33:0	[M-H]-	2.22303	735.522	5.54795	269.586	37.26 ± 5.17	16.56 ± 4.72	29.41 ± 0.74	26.69 ± 5.07	24.89 ± 1.19	15.93 ± 6.54	-1.16993	-1.85653	-0.341321	-1.25258	-0.481328	-1.09103	-0.64382	-1.23521	15:0, 18:0, 13:0, 20:0, 14:0, 17:0, 16:0	15:0, 18:0	15:0, 18:0
PG 34:2	[M-H]-	2.16945	745.504	2.43797	270.753	0.03 ± 0.00	6.23 ± 1.68	0.03 ± 0.00	0.40 ± 0.05	0.04 ± 0.04	0.13 ± 0.04	7.69813	-2.19552	0	-0.844359	3.73697	-0.428563	1.70044	-1.37364		14:0, 20:2, 16:0, 18:2
PG 34:1	[M-H]-	2.16945	747.519	1.72424	270.74	0.50 ± 0.07	8.01 ± 2.11	0.55 ± 0.05	1.40 ± 0.27	0.34 ± 0.06	9.43 ± 3.64	4.0018	-2.13168	0.137504	-0.83426	1.48543	-0.433444	4.79365	-2.30394		14:0, 20:1, 16:0, 18:1	14:0, 20:1, 16:0, 18:1
PG 34:0	[M-H]-	2.16945	749.537	4.41594	273.184	18.35 ± 2.54	9.44 ± 1.53	15.80 ± 1.34	15.98 ± 3.49	10.70 ± 0.45	8.79 ± 3.00	-0.958921	-1.88012	-0.215856	-1.30546	-0.199513	-0.710274	-0.283676	-0.497179	14:0, 15:0, 20:0, 16:0, 19:0, 18:0	15:0, 14:0, 19:0, 20:0, 16:0, 18:0	15:0, 14:0, 19:0, 20:0, 16:0
PG 35:2	[M-H]-	2.16945	759.52	2.67976	274.344	0.03 ± 0.01	12.76 ± 3.19	0.04 ± 0.00	1.85 ± 0.44	0.04 ± 0.04	0.31 ± 0.12	8.73245	-2.31332	0.415037	-0.85684	5.94642	-0.427858	2.9542	-1.93841		15:0, 20:2
PG 35:1	[M-H]-	2.16945	761.537	3.96393	275.552	1.72 ± 0.33	14.91 ± 4.15	1.42 ± 0.15	2.15 ± 0.55	1.38 ± 0.12	19.16 ± 8.17	3.1158	-1.95848	-0.276518	-0.789083	0.321928	-0.400645	3.79536	-2.03159		15:0, 20:1	15:0, 20:1
PG 35:0	[M-H]-	2.16945	763.554	5.67858	275.539	28.12 ± 3.72	18.48 ± 3.21	22.83 ± 1.73	21.28 ± 4.31	19.66 ± 0.67	17.02 ± 6.68	-0.605632	-1.2992	-0.300666	-1.16575	-0.402098	-0.845087	-0.208032	-0.282326	15:0, 20:0	15:0, 20:0	15:0, 20:0
PG 36:2	[M-H]-	2.068	773.534	0.926389	275.476	0.01 ± 0.00	4.85 ± 1.36	0.01 ± 0.00	0.33 ± 0.03	0.03 ± 0.04	0.91 ± 0.89	8.92184	-2.13816	0	-0.853637	5.04439	-0.427605	4.92283	-0.85949		18:1, 16:0, 14:0, 20:2, 22:2	18:1,
PG 36:1	[M-H]-	2.10182	775.549	-0.150531	279.109	0.12 ± 0.02	3.69 ± 0.85	0.14 ± 0.03	0.56 ± 0.11	0.10 ± 0.03	3.29 ± 1.52	4.94251	-2.39565	0.222392	-0.862358	2.22239	-0.433569	5.04002	-1.9628		16:0, 18:1, 20:1, 14:0, 18:0, 22:1	16:0, 18:0, 20:1, 18:1, 14:0, 18:0, 22:1
PG 36:0	[M-H]-	2.13563	777.565	0.291482	282.716	3.68 ± 0.29	2.52 ± 0.16	3.75 ± 0.77	4.86 ± 1.18	2.43 ± 0.08	2.34 ± 0.66	-0.546282	-2.12273	0.0271848	-1.87581	0.401251	-0.135775	-0.0544478	-0.0888423	16:0, 20:0, 15:0, 21:0, 18:0, 17:0, 14:0	16:0, 15:0, 20:0, 21:0	16:0, 15:0, 20:0, 21:0, 17:0, 19:0
PG 37:2	[M-H]-	2.10182	787.551	2.55336	281.45	0.00 ± 0.00	5.17 ± 0.85	0.00 ± 0.00	0.04 ± 0.01	0.01 ± 0.02	0.04 ± 0.01	n.a.	-3.00092	n.a.	-0.906457	n.a.	-0.427215	2	-1.12615
PG 37:1	[M-H]-	2.10182	789.566	0.722607	282.641	0.04 ± 0.01	2.63 ± 0.45	0.05 ± 0.01	0.08 ± 0.02	0.06 ± 0.01	3.36 ± 1.43	6.03892	-2.89031	0.321928	-0.896247	1	-0.427513	5.80735	-2.14732
PG 37:0	[M-H]-	2.10182	791.58	-0.564188	285.027	1.26 ± 0.12	0.86 ± 0.09	1.10 ± 0.28	1.30 ± 0.38	0.92 ± 0.05	0.90 ± 0.46	-0.551015	-1.65295	-0.19592	-1.65134	0.0450879	-0.354728	-0.0317089	-0.0261087
PG 38:2	[M-H]-	2.01442	801.566	0.866462	284.967	0.00 ± 0.00	2.70 ± 0.78	0.00 ± 0.00	0.11 ± 0.03	0.02 ± 0.03	0.91 ± 0.66	n.a.	-2.08118	n.a.	-0.854741	n.a.	-0.428017	5.50779	-1.2275
PG 38:1	[M-H]-	2.01442	803.58	-1.46742	284.955	0.27 ± 0.01	1.70 ± 0.40	0.31 ± 0.08	0.70 ± 0.20	0.16 ± 0.01	0.89 ± 0.64	2.6545	-2.14019	0.199309	-0.839799	1.3744	-0.466622	2.47573	-1.02786
		RT		Mass Accuracy	CCS	Relative Abundance						CE vs EtOH		PC vs EtOH		PE vs EtOH		OA vs TSB		Fatty Acid Composition (highest intensity to lowest)
Identification	Adduct	(min)	m/z	(ppm)	(Å2)	TSB+EtOH (x103)	TSB+CEs (x103)	TSB+PCs (x103)	TSB+PEs (x103)	TSB Only (x103)	TSB+OA (x103)	log2 FC	log10 P	log2 FC	log10 P	log2 FC	log10 P	log2 FC	log10 P	Control	TSB+CE	TSB+Oleic
CL 64:2	[M-2H]2-	4.9599	673.461	-3.39022	400.231	0.14 ± 0.03	3.45 ± 0.29	0.27 ± 0.10	1.09 ± 0.33	0.31 ± 0.14	2.74 ± 1.44	4.6231	-4.0733	0.947533	-0.869498	2.96083	-1.81196	3.14384	-1.57368		14:0, 15:0, 18:2, 18:1, 13:0, 16:0, 17:0, 20:2	14:0, 18:1, 15:0, 13:0
CL 65:4	[M-2H]2-	4.77107	678.453	-3.0556	400.201	0.00 ± 0.00	0.97 ± 0.06	0.00 ± 0.00	0.07 ± 0.03	0.00 ± 0.00	0.00 ± 0.00	n.a.	-4.66288	n.a.	n.a.	n.a.	-1.41508	n.a.	n.a.
CL 65:3	[M-2H]2-	4.85847	679.461	-2.84405	403.052	0.00 ± 0.00	2.96 ± 0.27	0.00 ± 0.00	0.02 ± 0.01	0.00 ± 0.00	0.01 ± 0.02	n.a.	-4.01072	n.a.	n.a.	n.a.	-2.04825	n.a.	-0.754355										[M+NH4]+
CL 65:2	[M-2H]2-	5.0473	680.469	-2.42451	403.046	0.05 ± 0.02	8.45 ± 0.94	0.16 ± 0.04	0.91 ± 0.30	0.14 ± 0.06	8.69 ± 3.94	7.40088	-3.64415	1.67807	-1.56406	4.18587	-1.81299	5.95586	-2.029			18:1, 14:0, 15:0, 20:1							[M-H]-
CL 66:4	[M-2H]2-	4.85847	685.461	-3.13504	403.016	0.00 ± 0.00	2.25 ± 0.20	0.00 ± 0.00	0.38 ± 0.15	0.00 ± 0.00	0.00 ± 0.00	n.a.	-4.03731	n.a.	n.a.	n.a.	-1.68274	n.a.	n.a.		15:0, 14:0, 18:2, 20:2, 18:1, 13:0								[M-2H]2-
CL 66:3	[M-2H]2-	4.9599	686.469	-3.48094	403.01	0.00 ± 0.00	6.13 ± 0.56	0.00 ± 0.00	0.17 ± 0.08	0.00 ± 0.00	0.32 ± 0.21	n.a.	-4.00834	n.a.	n.a.	n.a.	-1.45114	n.a.	-1.38226		15:0, 14:0, 18:2, 18:1, 20:2, 20:1, 16:0, 13:0	15:0, 18:1, 14:0, 20:1
CL 66:2	[M-2H]2-	5.11493	687.477	-2.80536	405.85	0.06 ± 0.02	11.82 ± 1.22	0.17 ± 0.04	0.94 ± 0.32	0.16 ± 0.08	14.17 ± 6.81	7.62205	-3.77904	1.5025	-1.71494	3.96963	-1.76575	6.46862	-1.92605		15:0, 14:0, 18:1, 18:2, 13:0, 20:2, 20:1, 16:0, 17:0	15:0, 18:1, 14:0, 20:1
CL 67:4	[M-2H]2-	4.85847	692.469	-2.37898	405.821	0.00 ± 0.00	3.61 ± 0.56	0.00 ± 0.00	0.61 ± 0.21	0.00 ± 0.00	0.00 ± 0.00	n.a.	-3.08413	n.a.	-0.427243	n.a.	-1.80788	n.a.	-0.44865		14:0, 15:0, 18:2, 20:2, 16:0, 18:1
CL 67:3	[M-2H]2-	5.0135	693.476	-3.36166	405.815	0.00 ± 0.00	8.10 ± 1.30	0.00 ± 0.00	0.20 ± 0.08	0.00 ± 0.00	0.29 ± 0.22	n.a.	-3.03374	n.a.	-0.427243	n.a.	-1.53853	n.a.	-1.22805		14:0, 15:0, 18:2, 20:2, 20:1, 18:1, 16:0, 17:0	15:0, 14:0, 18:1, 20:1
CL 67:2	[M-2H]2-	5.11493	694.484	-3.25181	408.645	0.02 ± 0.01	10.99 ± 2.17	0.06 ± 0.02	0.60 ± 0.23	0.05 ± 0.03	10.1 ± 4.47	9.10198	-2.69035	1.58496	-1.17043	4.90689	-1.60514	7.65821	-2.09333		15:0, 14:0, 18:1, 20:2, 20:1, 18:2, 16:0, 17:0, 18:0, 19:0	15:0, 14:0, 18:1, 20:1
CL 68:4	[M-2H]2-	5.0135	699.477	-1.89702	405.781	0.00 ± 0.00	6.26 ± 0.89	0.00 ± 0.00	0.96 ± 0.42	0.00 ± 0.00	0.00 ± 0.00	n.a.	-3.23891	n.a.	-0.427243	n.a.	-1.50548	n.a.	-0.771364
CL 68:3	[M-2H]2-	5.0473	700.485	-3.02287	408.61	0.00 ± 0.00	11.55 ± 1.68	0.00 ± 0.00	0.52 ± 0.23	0.00 ± 0.00	0.77 ± 0.41	n.a.	-3.19906	n.a.	-0.317672	n.a.	-1.48107	n.a.	-1.75231
CL 68:2	[M-2H]2-	5.42498	701.492	-3.88535	408.604	0.07 ± 0.01	11.43 ± 2.26	0.10 ± 0.03	0.32 ± 0.14	0.06 ± 0.03	13.44 ± 6.08	7.35125	-2.68353	0.514573	-0.617228	2.19265	-1.18726	7.80735	-2.05431
CL 69:4	[M-2H]2-	5.11493	706.485	-2.5715	408.576	0.00 ± 0.00	4.70 ± 0.94	0.00 ± 0.00	1.15 ± 0.43	0.00 ± 0.00	0.00 ± 0.00	n.a.	-2.67003	n.a.	-0.427243	n.a.	-1.70593	n.a.	-0.192659		15:0, 14:0, 20:2, 18:2, 16:0, 18:1, 22:2
CL 69:3	[M-2H]2-	5.11493	707.491	-4.82821	408.57	0.00 ± 0.00	10.02 ± 2.43	0.01 ± 0.01	0.56 ± 0.29	0.00 ± 0.00	2.70 ± 1.46	n.a.	-2.36569	n.a.	-0.357907	n.a.	-1.27104	n.a.	-1.73411		15:0, 14:0, 20:2, 20:1, 18:1, 18:2, 16:0
CL 70:4	[M-2H]2-	5.08112	713.492	-2.94276	411.361	0.01 ± 0.01	12.53 ± 3.37	0.02 ± 0.03	1.23 ± 0.61	0.01 ± 0.01	1.00 ± 0.53	10.2912	-2.20129	1	-0.164074	6.94251	-1.3201	6.64386	-1.74246		15:0, 20:2, 14:0, 18:2, 18:1, 22:2, 16:0, 17:0
CL 71:6	[M-2H]2-	4.89228	718.485	-2.50822	411.333	0.00 ± 0.00	0.25 ± 0.04	0.00 ± 0.00	0.14 ± 0.10	0.00 ± 0.00	0.00 ± 0.00	n.a.	-2.93018	n.a.	n.a.	n.a.	-0.942866	n.a.	-0.44865
CL 71:5	[M-2H]2-	5.0135	719.491	-4.88569	414.141	0.00 ± 0.00	1.20 ± 0.16	0.00 ± 0.00	0.41 ± 0.21	0.00 ± 0.00	0.00 ± 0.00	n.a.	-3.3123	n.a.	n.a.	n.a.	-1.33055	n.a.	n.a.		18:2, 15:0, 20:2, 18:1, 20:1, 14:0, 16:0
CL 71:4	[M-2H]2-	5.08112	720.499	-4.09349	414.135	0.00 ± 0.00	4.13 ± 1.11	0.00 ± 0.00	0.85 ± 0.42	0.00 ± 0.00	0.08 ± 0.12	n.a.	-2.19795	n.a.	-0.0356101	n.a.	-1.35019	n.a.	-0.569796		15:0, 18:2, 20:2, 18:1, 14:0, 16:0, 20:1, 22:2
		RT		Mass Accuracy	CCS	Relative Abundance						CE vs EtOH		PC vs EtOH		PE vs EtOH		OA vs TSB		Fatty Acid Composition (highest intensity to lowest)
Identification	Adduct	(min)	m/z	(ppm)	(Å2)	TSB+EtOH (x103)	TSB+CEs (x103)	TSB+PCs (x103)	TSB+PEs (x103)	TSB Only (x103)	TSB+OA (x103)	log2 FC	log10 P	log2 FC	log10 P	log2 FC	log10 P	log2 FC	log10 P	Control	TSB+CE	TSB+Oleic
LysylPG 30:0	[M+H]+	7.75038	823.583	2.60353	289.531	1.92 ± 0.17	0.43 ± 0.08	2.05 ± 0.87	2.9 ± 0.31	1.67 ± 0.30	1.01 ± 0.63	-2.1587	-3.42513	0.0945176	-2.41996	0.594947	-0.204942	-0.725493	-0.803491
LysylPG 31:1	[M+H]+	7.68275	835.582	1.92689	288.224	0.02 ± 0.01	0.06 ± 0.02	0.02 ± 0.01	0.02 ± 0.00	0.03 ± 0.01	0.25 ± 0.14	1.58496	-1.32022	0	-0.594528	0	-0.355685	3.05889	-1.44796
LysylPG 31:0	[M+H]+	7.71657	837.598	2.55847	293.154	2.72 ± 0.22	0.71 ± 0.13	2.78 ± 1.22	3.69 ± 0.36	3.05 ± 0.60	1.58 ± 0.87	-1.93772	-3.41292	0.0314782	-2.76793	0.440014	-0.235752	-0.948885	-1.28399
LysylPG 32:1	[M+H]+	7.64895	849.598	2.32962	291.856	0.02 ± 0.01	1.09 ± 0.24	0.02 ± 0.00	0.05 ± 0.01	0.03 ± 0.01	3.36 ± 1.58	5.76818	-2.49413	0	-0.847391	1.32193	-0.439094	6.80735	-1.97854		14:0, 18:1	14:0, 18:1
LysylPG 32:0	[M+H]+	7.68275	851.614	2.23514	295.532	2.42 ± 0.18	2.28 ± 0.31	2.92 ± 1.26	4.28 ± 0.50	3.11 ± 0.67	4.35 ± 2.20	-0.0859732	-0.226339	0.270961	-0.861133	0.822604	-0.0771525	0.484101	-0.412804	14:0, 15:0, 18:0, 17:0, 16:0	15:0, 14:0, 17:0, 18:0	15:0, 14:0, 17:0, 18:0
LysylPG 33:2	[M+H]+	7.68275	861.597	1.14157	293.022	0.01 ± 0.01	2.08 ± 0.44	0.01 ± 0.00	0.02 ± 0.01	0.02 ± 0.01	0.06 ± 0.05	7.70044	-2.57575	0	-0.844308	1	-0.42803	1.58496	-0.558477
LysylPG 33:1	[M+H]+	7.64895	863.615	3.00311	295.467	0.06 ± 0.01	3.20 ± 0.64	0.09 ± 0.03	0.12 ± 0.01	0.13 ± 0.02	9.56 ± 3.96	5.73697	-2.65179	0.584963	-0.857263	1	-0.442821	6.20043	-2.20859		15:0, 18:1	15:0, 18:1
LysylPG 33:0	[M+H]+	7.68275	865.63	2.32694	299.122	4.09 ± 0.37	3.38 ± 0.41	4.81 ± 2.14	6.57 ± 0.59	5.43 ± 1.26	6.60 ± 3.03	-0.275078	-0.842195	0.233936	-1.02525	0.683793	-0.0500784	0.281514	-0.251236	15:0, 18:0	15:0, 18:0	15:0, 18:0
LysylPG 34:2	[M+H]+	7.64895	875.612	0.26203	294.177	0.01 ± 0.01	1.44 ± 0.16	0.01 ± 0.00	0.02 ± 0.00	0.02 ± 0.01	0.06 ± 0.04	7.16993	-3.62282	0	-0.923875	1	-0.42894	1.58496	-0.717199
LysylPG 34:1	[M+H]+	7.64895	877.63	2.16703	297.838	0.02 ± 0.01	1.46 ± 0.17	0.03 ± 0.00	0.06 ± 0.01	0.03 ± 0.02	3.64 ± 1.67	6.18982	-3.57219	0.584963	-0.94506	1.58496	-0.446111	6.92283	-2.01743		14:0, 20:1, 16:0, 18:1	14:0, 20:1, 16:0, 18:1
LysylPG 34:0	[M+H]+	7.64895	879.644	0.69171	301.479	1.03 ± 0.06	1.48 ± 0.19	1.36 ± 0.56	2.05 ± 0.24	1.12 ± 0.16	2.70 ± 1.37	0.522953	-1.50166	0.400962	-0.120071	0.99298	-0.323396	1.26946	-1.01958	14:0, 15:0, 20:0, 16:0, 19:0, 18:0	14:0, 15:0, 19:0, 20:0	14:0, 15:0, 19:0, 20:0, 16:0
LysylPG 35:2	[M+H]+	7.64895	889.628	0.647183	298.995	0.02 ± 0.01	3.32 ± 0.33	0.02 ± 0.00	0.03 ± 0.01	0.03 ± 0.01	0.10 ± 0.07	7.37504	-3.8359	0	-0.928878	0.584963	-0.428815	1.73697	-0.80368
LysylPG 35:1	[M+H]+	7.64895	891.646	2.90671	301.417	0.05 ± 0.02	3.75 ± 0.40	0.08 ± 0.01	0.10 ± 0.01	0.12 ± 0.02	9.88 ± 4.36	6.22882	-3.70694	0.678072	-0.945856	1	-0.443156	6.3634	-2.08974		15:0, 20:1	15:0, 20:1
LysylPG 35:0	[M+H]+	7.64895	893.66	0.93295	305.037	1.75 ± 0.02	2.70 ± 0.18	2.19 ± 0.93	2.93 ± 0.33	2.31 ± 0.38	5.27 ± 2.54	0.625604	-2.77825	0.323576	-0.208256	0.743546	-0.310516	1.18991	-1.03183	15:0, 20:0	15:0, 20:0	15:0, 20:0
LysylPG 36:2	[M+H]+	7.59537	903.643	-0.785215	302.568	0.00 ± 0.01	0.60 ± 0.05	0.01 ± 0.00	0.01 ± 0.00	0.01 ± 0.01	0.16 ± 0.12	n.a.	-4.28009	n.a.	-0.939775	n.a.	-0.443564	4	-1.11009
LysylPG 36:1	[M+H]+	7.59537	905.659	0.0505813	304.975	0.03 ± 0.03	0.39 ± 0.03	0.05 ± 0.02	0.06 ± 0.03	0.06 ± 0.03	0.96 ± 0.54	3.70044	-3.59783	0.736966	-0.984537	1	-0.57575	4	-1.53399

## Sheet: FigS3_TG Suppl TSB
		RT		Mass Accuracy	CCS	Relative Abundance		TG vs EtOH		Fatty Acid Composition (highest intensity to lowest)
Identification	Adduct	min	m/z	(ppm)	(Å2)	TSB+EtOH (x104)	TSB+TGs (x104)	log2 FC	log10 P	Control	TSB+TG
DGDG 30:0	[M+NH4]+	1.20547	882.618	4.05424	301.16	16.81 ± 1.02	2.55 ± 0.13	-2.72075	-4.40857
DGDG 31:0	[M+NH4]+	1.17167	896.634	4.39422	308.412	27.39 ± 0.81	4.82 ± 0.40	-2.50654	-5.42071
DGDG 32:2	[M+NH4]+	1.17167	906.617	2.85622	298.578	0.08 ± 0.01	0.47 ± 0.05	2.55459	-3.33458
DGDG 32:1	[M+NH4]+	1.17167	908.633	2.55415	301.027	0.48 ± 0.04	1.27 ± 0.12	1.40372	-3.04799
DGDG 32:0	[M+NH4]+	1.17167	910.65	3.78354	313.18	39.22 ± 0.70	19.05 ± 1.36	-1.0418	-4.31109	18:0, 14:0, 17:0, 15:0, 16:0	17:0, 15:0, 18:0, 14:0
DGDG 33:2	[M+NH4]+	1.17167	920.633	3.27959	302.194	0.07 ± 0.01	2.10 ± 0.20	4.90689	-3.86499
DGDG 33:1	[M+NH4]+	1.13785	922.649	3.10476	304.629	1.76 ± 0.19	7.50 ± 0.81	2.09132	-3.21071		18:1, 15:0
DGDG 33:0	[M+NH4]+	1.13785	924.665	3.70857	316.718	63.71 ± 1.95	33.55 ± 2.38	-0.925207	-3.80466	18:0, 15:0	18:0, 15:0
DGDG 34:2	[M+NH4]+	1.17167	934.647	0.864059	309.435	0.26 ± 0.01	2.33 ± 0.20	3.16375	-3.89609		20:2, 14:0
DGDG 34:1	[M+NH4]+	1.13785	936.664	2.25236	316.658	0.74 ± 0.10	6.96 ± 0.19	3.23349	-5.68679		20:1, 14:0, 18:1, 16:0
DGDG 34:0	[M+NH4]+	1.08427	938.681	3.93532	321.43	28.84 ± 0.70	31.57 ± 0.70	0.130483	-1.76406	20:0, 19:0, 14:0, 15:0, 18:0, 16:0	20:0, 19:0, 14:0, 15:0, 16:0, 18:0
DGDG 35:2	[M+NH4]+	1.13785	948.664	2.25476	315.4	0.09 ± 0.01	8.03 ± 0.60	6.47933	-4.31406		20:2, 15:0
DGDG 35:1	[M+NH4]+	1.08427	950.681	3.31196	318.985	2.04 ± 0.05	18.44 ± 1.59	3.1762	-3.88867		20:1, 15:0
DGDG 35:0	[M+NH4]+	1.08427	952.697	3.88996	322.552	45.37 ± 2.92	60.47 ± 1.57	0.414481	-2.52719	20:0, 15:0	20:0, 15:0
DGDG 36:2	[M+NH4]+	1.08427	962.677	-0.204136	322.504	0.10 ± 0.01	2.27 ± 0.24	4.50462	-3.67377
DGDG 36:1	[M+NH4]+	1.08427	964.694	1.41131	327.236	0.34 ± 0.03	4.10 ± 0.14	3.59202	-5.54237		20:1, 16:0
DGDG 36:0	[M+NH4]+	1.05045	966.71	1.45844	330.763	4.71 ± 0.14	10.28 ± 0.30	1.12604	-4.72211		16:0, 20:0, 21:0, 15:0
DGDG 37:2	[M+NH4]+	1.08427	976.694	0.906084	328.36	0.13 ± 0.00	6.59 ± 0.32	5.66369	-5.02349
DGDG 37:1	[M+NH4]+	1.05045	978.71	1.64743	328.351	0.29 ± 0.02	6.39 ± 0.11	4.46169	-6.7827
DGDG 37:0	[M+NH4]+	1.05045	980.726	1.42847	335.386	1.64 ± 0.12	5.90 ± 0.18	1.84702	-4.99571
		RT		Mass Accuracy	CCS	Relative Abundance		TG vs EtOH		Fatty Acid Composition (highest intensity to lowest)
Identification	Adduct	min	m/z	(ppm)	(Å2)	TSB+EtOH (x104)	TSB+TGs (x104)	log2 FC	log10 P	Control	TSB+TG
PG 30:0	[M-H]-	2.22303	693.471	-0.226709	264.822	39.69 ± 4.29	7.49 ± 0.21	-2.40574	-3.34826
PG 31:0	[M-H]-	2.13563	707.486	-0.575457	265.956	77.38 ± 6.76	12.04 ± 0.24	-2.68413	-3.77911
PG 32:2	[M-H]-	2.1	717.473	1.9722	259.67	0.16 ± 0.02	2.60 ± 0.22	4.02237	-4.00923		14:0, 18:2
PG 32:1	[M-H]-	2.068	719.486	-1.22546	262.154	0.75 ± 0.09	6.93 ± 0.11	3.20789	-6.4351		14:0, 18:1
PG 32:0	[M-H]-	2.10182	721.502	-0.75148	271.995	83.22 ± 5.67	33.45 ± 0.72	-1.31492	-3.6031	14:0, 15:0, 18:0, 17:0, 16:0	15:0, 14:0, 17:0, 18:0
PG 33:2	[M-H]-	2.068	731.488	1.00038	264.554	0.37 ± 0.05	9.07 ± 0.38	4.61551	-5.2306		15:0, 18:2
PG 33:1	[M-H]-	2.068	733.503	0.755907	269.466	6.01 ± 0.44	25.18 ± 0.62	2.06684	-5.41957	15:0, 18:1	15:0, 18:1
PG 33:0	[M-H]-	2.068	735.517	-1.19868	279.165	152.50 ± 8.43	51.43 ± 1.54	-1.56813	-4.12034	15:0, 18:0	15:0, 18:0
PG 34:2	[M-H]-	2.068	745.501	-2.06958	273.049	0.23 ± 0.02	4.99 ± 0.61	4.43933	-3.43156		14:0, 20:2, 16:0, 18:2
PG 34:1	[M-H]-	2.01442	747.517	-1.72004	275.463	1.94 ± 0.17	16.44 ± 0.84	3.08308	-4.74571	14:0, 20:1, 15:0, 16:0, 16:1, 18:1, 18:0, 19:1, 19:0	14:0, 20:1, 16:0, 18:1
PG 34:0	[M-H]-	2.01442	749.533	-1.24739	275.45	89.15 ± 3.49	50.74 ± 1.55	-0.813111	-3.84888	14:0, 15:0, 16:0, 20:0, 19:0, 18:0	14:0, 15:0, 19:0, 20:0, 16:0, 18:0
PG 35:2	[M-H]-	2.01442	759.518	-0.677796	277.8	0.32 ± 0.02	17.66 ± 1.41	5.78627	-4.19581		15:0, 20:2
PG 35:1	[M-H]-	2.01442	761.533	-1.5281	284.968	5.95 ± 1.13	17.37 ± 1.83	1.54564	-2.77236	15:0, 20:1	15:0, 20:1
PG 35:0	[M-H]-	2.01442	763.548	-1.36904	280.178	128.48 ± 5.34	79.10 ± 1.93	-0.699794	-3.60057	15:0, 20:0, 17:0, 18:0	15:0, 20:0
PG 36:2	[M-H]-	1.9468	773.53	-4.39856	282.507	0.02 ± 0.00	4.02 ± 0.56	7.65105	-3.25358		14:0, 16:0, 22:2, 20:2, 18:1
PG 36:1	[M-H]-	1.91298	775.546	-4.76375	282.494	0.62 ± 0.03	7.50 ± 0.49	3.59655	-4.40709		16:0, 14:0, 20:1, 22:1
PG 36:0	[M-H]-	1.91298	777.563	-2.22084	286.051	15.44 ± 0.23	14.64 ± 0.67	-0.0767572	-0.730882	16:0, 14:0, 20:0, 21:0, 17:0, 18:0	16:0, 15:0, 20:0, 21:0
PG 37:2	[M-H]-	1.9468	787.548	-1.43633	287.172	0.02 ± 0.00	12.04 ± 0.98	9.23362	-4.18565
PG 37:1	[M-H]-	1.91298	789.563	-3.13125	287.16	0.25 ± 0.02	11.55 ± 0.16	5.52982	-7.22542
PG 37:0	[M-H]-	1.91298	791.579	-2.19719	289.508	7.69 ± 0.49	7.08 ± 0.44	-0.119234	-0.592321
		RT		Mass Accuracy	CCS	Relative Abundance		TG vs EtOH		Fatty Acid Composition (highest intensity to lowest)
Identification	Adduct	min	m/z	(ppm)	(Å2)	TSB+EtOH (x102)	TSB+TGs (x102)	log2 FC	log10 P	Control	TSB+TG
CL 66:2	[M-2H]2-	5.20233	687.475	-6.228	404.165	0.17 ± 0.14	5.77 ± 3.59	5.08496	-1.0351		15:0, 14:0, 18:2, 18:1, 18:0
CL 67:3	[M-2H]2-	5.0135	693.478	-1.02474	401.314	0.00 ± 0.00	1.45 ± 1.03	n.a.	-0.928893		15:0, 14:0, 18:2, 18:1, 20:2, 20:1
CL 68:3	[M-2H]2-	5.11493	700.482	-6.13129	406.896	0.44 ± 0.20	9.49 ± 5.65	4.43083	-1.06424
		RT		Mass Accuracy	CCS	Relative Abundance		TG vs EtOH		Fatty Acid Composition (highest intensity to lowest)
Identification	Adduct	min	m/z	(ppm)	(Å2)	TSB+EtOH (x103)	TSB+TGs (x103)	log2 FC	log10 P	Control	TSB+TG
LysylPG 30:0	[M-H]-	7.6	821.565	-1.26977	286.97	46.67 ± 5.97	4.76 ± 0.29	-3.29346	-3.23652
LysylPG 31:0	[M-H]-	7.6	835.581	-1.42703	289.25	79.75 ± 7.51	8.21 ± 0.60	-3.28003	-3.74897
LysylPG 32:2	[M-H]-	7.56	845.567	1.36808	289.19	0.14 ± 0.04	2.54 ± 0.42	4.18133	-2.88435
LysylPG 32:1	[M-H]-	7.56	847.579	-3.17657	290.36	0.71 ± 0.12	7.67 ± 0.83	3.43334	-3.52335
LysylPG 32:0	[M-H]-	7.56	849.596	-1.4614	292.69	82.04 ± 5.46	29.71 ± 1.80	-1.46538	-3.67701	14:0, 15:0, 18:0, 17:0, 16:0	15:0, 14:0, 17:0, 18:0
LysylPG 33:2	[M-H]-	7.53	859.58	-2.0852	291.46	0.05 ± 0.01	9.53 ± 1.53	7.5744	-3.03228
LysylPG 33:1	[M-H]-	7.53	861.595	-2.48562	292.62	2.43 ± 0.11	28.62 ± 3.02	3.558	-3.59289		15:0, 18:1
LysylPG 33:0	[M-H]-	7.53	863.611	-1.84203	296.11	151.28 ± 6.86	47.90 ± 2.83	-1.65912	-4.40799	15:0, 18:0	15:0, 18:0
LysylPG 34:2	[M-H]-	7.49	873.596	-1.65019	296.06	0.00 ± 0.00	5.44 ± 1.06	n.a.	-2.72412
LysylPG 34:1	[M-H]-	7.49	875.61	-3.18725	298.36	0.86 ± 0.10	15.67 ± 1.36	4.18752	-3.98605		14:0, 20:1, 16:0, 18:1
LysylPG 34:0	[M-H]-	7.53	877.627	-1.98262	300.66	44.2 ± 2.71	35.39 ± 1.89	-0.320705	-1.70555	14:0, 15:0, 20:0, 19:0, 16:0, 18:0	14:0, 15:0, 20:0, 19:0
LysylPG 35:2	[M-H]-	7.49	887.611	-2.01755	299.46	0.03 ± 0.01	18.84 ± 2.75	9.29462	-3.19659
LysylPG 35:1	[M-H]-	7.49	889.626	-2.74272	301.75	2.77 ± 0.01	49.78 ± 2.73	4.16761	-4.77241		15:0, 20:1
LysylPG 35:0	[M-H]-	7.49	891.643	-2.00663	305.18	78.14 ± 2.16	69.11 ± 3.58	-0.177167	-1.42166	15:0, 20:0	15:0, 20:0
LysylPG 36:2	[M-H]-	7.49	901.625	-3.92623	305.12	0.00 ± 0.00	3.17 ± 0.66	n.a.	-2.61212
LysylPG 36:1	[M-H]-	7.49	903.637	-8.17711	306.26	0.33 ± 0.10	3.25 ± 0.33	3.2999	-3.55838
LysylPG 36:0	[M-H]-	7.49	905.653	-7.77157	308.52	2.85 ± 0.18	4.16 ± 0.16	0.545622	-2.77479
